# Supplementary material for: Zearalenone Promotes Uterine Hypertrophy through AMPK/mTOR Mediated Autophagy
Source: Toxins (Basel). 2024 Feb 1;16(2):73. doi: 10.3390/toxins16020073 (PMC10892946; doi:10.3390/toxins16020073)
Supplement: Supplementary file 1 [file toxins-16-00073-s001.zip]

Archive with 1 entries (1 files):
- toxins-2778644-supplementary.pdf
